# Supplementary material for: Composition and Activity of Microbial Communities along the Redox Gradient of an Alkaline, Hypersaline, Lake
Source: Front Microbiol. 2018 Jan 31;9:14. doi: 10.3389/fmicb.2018.00014 (PMC5797777; doi:10.3389/fmicb.2018.00014)
Supplement: Supplementary file 1 [file Table1.XLSX]

## Sheet: Sheet1
Table S1. 16S rRNA amplicon sequencing OTU table with counts and relative abundances. Purple OTUs are present at all depths and >1% relative abundance, yellow OTUs are >1% relative abundance at one or more depths and blue OTUs are present at all depths but less than 1% relative abundance. RA=Relative Abundance.
OTU ID	QIIME-Assigned OTU Name	Depth
		10 m		15 m		18 m		25 m		31 m
		Read Count	RA (%)	Read Count	RA (%)	Read Count	RA (%)	Read Count	RA (%)	Read Count	RA (%)
	Totals:	15555	100	6180	100	6261	100	3811	100	1718	100
ML2012 OTU 1	AAQF01000123	0	0	0	0	0	0	0	0	4	0.23
ML2012 OTU 2	AB294306	0	0	0	0	3	0.05	4	0.1	0	0
ML2012 OTU 3	AF448193	1351	8.69	224	3.62	165	2.64	86	2.26	32	1.86
ML2012 OTU 4	AF449768	0	0	10	0.16	15	0.24	19	0.5	12	0.7
ML2012 OTU 5	AF449769	0	0	5	0.08	18	0.29	25	0.66	0	0
ML2012 OTU 6	AF449778	169	1.09	287	4.64	340	5.43	201	5.27	123	7.16
ML2012 OTU 7	AF449781	938	6.03	170	2.75	113	1.8	46	1.21	10	0.58
ML2012 OTU 8	AF449782	3080	19.8	831	13.45	593	9.47	264	6.93	93	5.41
ML2012 OTU 9	AF452599	9	0.06	49	0.79	72	1.15	48	1.26	20	1.16
ML2012 OTU 10	AF452605	27	0.17	156	2.52	152	2.43	161	4.22	94	5.47
ML2012 OTU 11	AF452606	872	5.61	185	2.99	124	1.98	49	1.29	28	1.63
ML2012 OTU 12	AF452608	2251	14.47	485	7.85	277	4.42	111	2.91	0	0
ML2012 OTU 13	AF453543	374	2.4	95	1.54	66	1.05	19	0.5	1	0.06
ML2012 OTU 14	AF454298	0	0	2	0.03	11	0.18	8	0.21	9	0.52
ML2012 OTU 15	AF454300	50	0.32	11	0.18	13	0.21	1	0.03	1	0.06
ML2012 OTU 16	AF454301	2022	13	188	3.04	95	1.52	44	1.15	12	0.7
ML2012 OTU 17	AF454308	0	0	0	0	6	0.1	4	0.1	2	0.12
ML2012 OTU 18	AF454309	0	0	0	0	0	0	0	0	2	0.12
ML2012 OTU 19	AF454310	0	0	3	0.05	7	0.11	3	0.08	1	0.06
ML2012 OTU 20	AF458284	1	0.01	51	0.83	101	1.61	85	2.23	59	3.43
ML2012 OTU 21	AF507855	299	1.92	76	1.23	94	1.5	58	1.52	43	2.5
ML2012 OTU 22	AF507857	0	0	63	1.02	129	2.06	100	2.62	63	3.67
ML2012 OTU 23	AF507860	0	0	0	0	0	0	0	0	17	0.99
ML2012 OTU 24	AF507862	1	0.01	18	0.29	31	0.5	15	0.39	17	0.99
ML2012 OTU 25	AF507866	45	0.29	17	0.28	16	0.26	9	0.24	0	0
ML2012 OTU 26	AF507867	279	1.79	118	1.91	51	0.81	63	1.65	15	0.87
ML2012 OTU 27	AF507869	0	0	0	0	4	0.06	3	0.08	0	0
ML2012 OTU 28	AF507875	5	0.03	148	2.39	307	4.9	227	5.96	0	0
ML2012 OTU 29	AF507877	0	0	8	0.13	34	0.54	20	0.52	13	0.76
ML2012 OTU 30	AF507890	0	0	5	0.08	10	0.16	9	0.24	0	0
ML2012 OTU 31	AJ271453	0	0	0	0	0	0	0	0	17	0.99
ML2012 OTU 32	AJ532694	1	0.01	4	0.06	2	0.03	1	0.03	0	0
ML2012 OTU 33	DQ015831	13	0.08	2	0.03	8	0.13	6	0.16	0	0
ML2012 OTU 34	DQ124682	0	0	0	0	1	0.02	0	0	1	0.06
ML2012 OTU 35	DQ206406	0	0	0	0	0	0	0	0	12	0.7
ML2012 OTU 36	DQ206410	3	0.02	146	2.36	388	6.2	173	4.54	71	4.13
ML2012 OTU 37	DQ206423	0	0	2	0.03	3	0.05	4	0.1	0	0
ML2012 OTU 38	DQ432391	0	0	1	0.02	2	0.03	0	0	4	0.23
ML2012 OTU 39	DQ432395	13	0.08	15	0.24	8	0.13	4	0.1	4	0.23
ML2012 OTU 40	DQ432396	26	0.17	9	0.15	9	0.14	3	0.08	0	0
ML2012 OTU 41	DQ900622	23	0.15	577	9.34	417	6.66	133	3.49	0	0
ML2012 OTU 42	DQ988278	0	0	2	0.03	1	0.02	4	0.1	1	0.06
ML2012 OTU 43	EF422413	0	0	1	0.02	4	0.06	1	0.03	0	0
ML2012 OTU 44	EF632658	30	0.19	19	0.31	4	0.06	3	0.08	1	0.06
ML2012 OTU 45	EU180983	1	0.01	0	0	1	0.02	2	0.05	0	0
ML2012 OTU 46	EU245382	0	0	0	0	2	0.03	0	0	0	0
ML2012 OTU 47	EU283512	0	0	2	0.03	3	0.05	5	0.13	0	0
ML2012 OTU 48	EU375807	0	0	5	0.08	2	0.03	3	0.08	0	0
ML2012 OTU 49	EU703291	0	0	0	0	0	0	0	0	4	0.23
ML2012 OTU 50	EU709859	212	1.36	18	0.29	10	0.16	0	0	0	0
ML2012 OTU 51	EU843077	0	0	2	0.03	0	0	0	0	0	0
ML2012 OTU 52	EU911993	0	0	4	0.06	16	0.26	4	0.1	7	0.41
ML2012 OTU 53	FJ152889	50	0.32	14	0.23	5	0.08	1	0.03	0	0
ML2012 OTU 54	FJ152901	52	0.33	15	0.24	13	0.21	4	0.1	0	0
ML2012 OTU 55	FJ152914	0	0	0	0	0	0	0	0	4	0.23
ML2012 OTU 56	FJ152933	68	0.44	20	0.32	8	0.13	6	0.16	0	0
ML2012 OTU 57	FJ152979	0	0	3	0.05	4	0.06	3	0.08	2	0.12
ML2012 OTU 58	FJ153016	64	0.41	22	0.36	8	0.13	5	0.13	3	0.17
ML2012 OTU 59	FJ485151	2	0.01	3	0.05	2	0.03	0	0	0	0
ML2012 OTU 60	FJ788525	0	0	12	0.19	30	0.48	5	0.13	0	0
ML2012 OTU 61	FJ973586	11	0.07	2	0.03	1	0.02	0	0	0	0
ML2012 OTU 62	FJ999568	7	0.05	6	0.1	1	0.02	1	0.03	1	0.06
ML2012 OTU 63	FM957461	7	0.05	3	0.05	14	0.22	0	0	0	0
ML2012 OTU 64	GQ135733	0	0	20	0.32	71	1.13	50	1.31	0	0
ML2012 OTU 65	GQ138312	0	0	0	0	1	0.02	3	0.08	1	0.06
ML2012 OTU 66	GQ347369	43	0.28	46	0.74	39	0.62	30	0.79	0	0
ML2012 OTU 67	GQ377778	95	0.61	3	0.05	1	0.02	5	0.13	0	0
ML2012 OTU 68	GQ848216	3	0.02	2	0.03	4	0.06	2	0.05	0	0
ML2012 OTU 69	GU083688	0	0	5	0.08	1	0.02	0	0	0	0
ML2012 OTU 70	GU083693	0	0	3	0.05	3	0.05	2	0.05	1	0.06
ML2012 OTU 71	GU235586	0	0	0	0	3	0.05	1	0.03	0	0
ML2012 OTU 72	GU289732	0	0	4	0.06	5	0.08	12	0.31	9	0.52
ML2012 OTU 73	GU735094	17	0.11	0	0	3	0.05	1	0.03	0	0
ML2012 OTU 74	HE574924	0	0	0	0	0	0	0	0	3	0.17
ML2012 OTU 75	HE611101	0	0	0	0	0	0	1	0.03	1	0.06
ML2012 OTU 76	HM038237	0	0	0	0	0	0	0	0	10	0.58
ML2012 OTU 77	HM127957	41	0.26	10	0.16	6	0.1	6	0.16	1	0.06
ML2012 OTU 78	HM128005	4	0.03	0	0	0	0	0	0	0	0
ML2012 OTU 79	HM128153	98	0.63	39	0.63	31	0.5	10	0.26	0	0
ML2012 OTU 80	HM128188	0	0	0	0	0	0	0	0	18	1.05
ML2012 OTU 81	HM128337	661	4.25	413	6.68	298	4.76	157	4.12	88	5.12
ML2012 OTU 82	HM128341	2	0.01	10	0.16	20	0.32	9	0.24	7	0.41
ML2012 OTU 83	HM129833	626	4.02	195	3.16	164	2.62	63	1.65	32	1.86
ML2012 OTU 84	HM130024	4	0.03	0	0	5	0.08	0	0	0	0
ML2012 OTU 85	HM468058	0	0	1	0.02	8	0.13	4	0.1	1	0.06
ML2012 OTU 86	HQ166789	86	0.55	28	0.45	7	0.11	2	0.05	0	0
ML2012 OTU 87	HQ190509	0	0	2	0.03	2	0.03	1	0.03	0	0
ML2012 OTU 88	HQ616312	0	0	3	0.05	2	0.03	0	0	0	0
ML2012 OTU 89	HQ857609	102	0.66	32	0.52	15	0.24	7	0.18	0	0
ML2012 OTU 90	JF811035	188	1.21	58	0.94	58	0.93	30	0.79	0	0
ML2012 OTU 91	JN003088	2	0.01	0	0	1	0.02	1	0.03	0	0
ML2012 OTU 92	JN637818	1	0.01	6	0.1	1	0.02	2	0.05	0	0
ML2012 OTU 93	JN680639	0	0	1	0.02	2	0.03	2	0.05	0	0
ML2012 OTU 94	JQ228578	4	0.03	1	0.02	3	0.05	0	0	0	0
ML2012 OTU 95	JQ231232	396	2.55	84	1.36	56	0.89	21	0.55	0	0
ML2012 OTU 96	JQ245579	0	0	0	0	1	0.02	2	0.05	0	0
ML2012 OTU 97	JQ245601	0	0	12	0.19	27	0.43	12	0.31	1	0.06
ML2012 OTU 98	JQ245609	0	0	6	0.1	15	0.24	14	0.37	0	0
ML2012 OTU 99	JQ246431	60	0.39	13	0.21	19	0.3	11	0.29	0	0
ML2012 OTU 100	L35540	0	0	7	0.11	13	0.21	7	0.18	6	0.35
ML2012 OTU 101	M93356	0	0	0	0	0	0	0	0	2	0.12
ML2012 OTU 102	New.CleanUp.ReferenceOTU0	0	0	10	0.16	8	0.13	10	0.26	5	0.29
ML2012 OTU 103	New.CleanUp.ReferenceOTU1	0	0	0	0	0	0	0	0	11	0.64
ML2012 OTU 104	New.CleanUp.ReferenceOTU10	0	0	1	0.02	0	0	4	0.1	1	0.06
ML2012 OTU 105	New.CleanUp.ReferenceOTU11	0	0	0	0	0	0	4	0.1	0	0
ML2012 OTU 106	New.CleanUp.ReferenceOTU110	0	0	0	0	1	0.02	1	0.03	0	0
ML2012 OTU 107	New.CleanUp.ReferenceOTU113	0	0	0	0	1	0.02	0	0	2	0.12
ML2012 OTU 108	New.CleanUp.ReferenceOTU12	0	0	0	0	0	0	0	0	3	0.17
ML2012 OTU 109	New.CleanUp.ReferenceOTU13	2	0.01	0	0	0	0	2	0.05	0	0
ML2012 OTU 110	New.CleanUp.ReferenceOTU14	0	0	0	0	1	0.02	3	0.08	0	0
ML2012 OTU 111	New.CleanUp.ReferenceOTU15	0	0	2	0.03	0	0	2	0.05	0	0
ML2012 OTU 112	New.CleanUp.ReferenceOTU16	3	0.02	0	0	1	0.02	0	0	0	0
ML2012 OTU 113	New.CleanUp.ReferenceOTU17	0	0	1	0.02	0	0	2	0.05	0	0
ML2012 OTU 114	New.CleanUp.ReferenceOTU18	0	0	1	0.02	0	0	2	0.05	0	0
ML2012 OTU 115	New.CleanUp.ReferenceOTU19	0	0	0	0	1	0.02	1	0.03	2	0.12
ML2012 OTU 116	New.CleanUp.ReferenceOTU20	0	0	1	0.02	2	0.03	1	0.03	3	0.17
ML2012 OTU 117	New.CleanUp.ReferenceOTU21	0	0	1	0.02	3	0.05	4	0.1	1	0.06
ML2012 OTU 118	New.CleanUp.ReferenceOTU22	0	0	0	0	0	0	3	0.08	0	0
ML2012 OTU 119	New.CleanUp.ReferenceOTU24	0	0	2	0.03	0	0	0	0	0	0
ML2012 OTU 120	New.CleanUp.ReferenceOTU25	1	0.01	1	0.02	0	0	0	0	0	0
ML2012 OTU 121	New.CleanUp.ReferenceOTU26	0	0	1	0.02	1	0.02	4	0.1	0	0
ML2012 OTU 122	New.CleanUp.ReferenceOTU27	0	0	1	0.02	1	0.02	4	0.1	0	0
ML2012 OTU 123	New.CleanUp.ReferenceOTU28	1	0.01	2	0.03	0	0	0	0	0	0
ML2012 OTU 124	New.CleanUp.ReferenceOTU29	0	0	0	0	1	0.02	1	0.03	0	0
ML2012 OTU 125	New.CleanUp.ReferenceOTU3	0	0	2	0.03	6	0.1	3	0.08	2	0.12
ML2012 OTU 126	New.CleanUp.ReferenceOTU31	0	0	0	0	0	0	0	0	2	0.12
ML2012 OTU 127	New.CleanUp.ReferenceOTU4	1	0.01	1	0.02	6	0.1	3	0.08	3	0.17
ML2012 OTU 128	New.CleanUp.ReferenceOTU42	1	0.01	1	0.02	0	0	2	0.05	0	0
ML2012 OTU 129	New.CleanUp.ReferenceOTU44	0	0	0	0	2	0.03	0	0	0	0
ML2012 OTU 130	New.CleanUp.ReferenceOTU45	0	0	0	0	1	0.02	3	0.08	0	0
ML2012 OTU 131	New.CleanUp.ReferenceOTU48	3	0.02	0	0	0	0	0	0	0	0
ML2012 OTU 132	New.CleanUp.ReferenceOTU49	1	0.01	0	0	1	0.02	0	0	0	0
ML2012 OTU 133	New.CleanUp.ReferenceOTU5	0	0	2	0.03	4	0.06	4	0.1	2	0.12
ML2012 OTU 134	New.CleanUp.ReferenceOTU53	0	0	0	0	1	0.02	2	0.05	1	0.06
ML2012 OTU 135	New.CleanUp.ReferenceOTU54	2	0.01	1	0.02	2	0.03	0	0	0	0
ML2012 OTU 136	New.CleanUp.ReferenceOTU6	0	0	2	0.03	5	0.08	2	0.05	0	0
ML2012 OTU 137	New.CleanUp.ReferenceOTU62	0	0	0	0	0	0	1	0.03	1	0.06
ML2012 OTU 138	New.CleanUp.ReferenceOTU65	0	0	0	0	1	0.02	1	0.03	1	0.06
ML2012 OTU 139	New.CleanUp.ReferenceOTU66	0	0	0	0	0	0	2	0.05	0	0
ML2012 OTU 140	New.CleanUp.ReferenceOTU7	0	0	1	0.02	3	0.05	5	0.13	0	0
ML2012 OTU 141	New.CleanUp.ReferenceOTU70	0	0	0	0	3	0.05	0	0	0	0
ML2012 OTU 142	New.CleanUp.ReferenceOTU72	0	0	0	0	0	0	0	0	2	0.12
ML2012 OTU 143	New.CleanUp.ReferenceOTU74	0	0	1	0.02	0	0	1	0.03	0	0
ML2012 OTU 144	New.CleanUp.ReferenceOTU8	0	0	3	0.05	1	0.02	2	0.05	0	0
ML2012 OTU 145	New.CleanUp.ReferenceOTU87	0	0	0	0	2	0.03	0	0	0	0
ML2012 OTU 146	New.CleanUp.ReferenceOTU88	0	0	0	0	0	0	2	0.05	0	0
ML2012 OTU 147	New.CleanUp.ReferenceOTU9	3	0.02	0	0	1	0.02	1	0.03	0	0
ML2012 OTU 148	New.CleanUp.ReferenceOTU94	0	0	2	0.03	0	0	0	0	0	0
ML2012 OTU 149	New.CleanUp.ReferenceOTU95	0	0	0	0	1	0.02	2	0.05	0	0
ML2012 OTU 150	New.ReferenceOTU0	3	0.02	334	5.4	376	6.01	259	6.8	117	6.81
ML2012 OTU 151	New.ReferenceOTU1	63	0.41	138	2.23	248	3.96	247	6.48	130	7.57
ML2012 OTU 152	New.ReferenceOTU10	33	0.21	15	0.24	29	0.46	26	0.68	6	0.35
ML2012 OTU 153	New.ReferenceOTU11	2	0.01	24	0.39	47	0.75	25	0.66	14	0.81
ML2012 OTU 154	New.ReferenceOTU12	33	0.21	6	0.1	3	0.05	1	0.03	0	0
ML2012 OTU 155	New.ReferenceOTU13	0	0	16	0.26	36	0.57	34	0.89	18	1.05
ML2012 OTU 156	New.ReferenceOTU14	0	0	0	0	0	0	0	0	17	0.99
ML2012 OTU 157	New.ReferenceOTU15	17	0.11	11	0.18	13	0.21	6	0.16	1	0.06
ML2012 OTU 158	New.ReferenceOTU16	2	0.01	13	0.21	24	0.38	44	1.15	8	0.47
ML2012 OTU 159	New.ReferenceOTU17	0	0	7	0.11	17	0.27	18	0.47	11	0.64
ML2012 OTU 160	New.ReferenceOTU18	52	0.33	9	0.15	4	0.06	0	0	16	0.93
ML2012 OTU 161	New.ReferenceOTU19	0	0	11	0.18	28	0.45	18	0.47	6	0.35
ML2012 OTU 162	New.ReferenceOTU2	177	1.14	29	0.47	9	0.14	1	0.03	4	0.23
ML2012 OTU 163	New.ReferenceOTU20	1	0.01	2	0.03	9	0.14	5	0.13	8	0.47
ML2012 OTU 164	New.ReferenceOTU21	0	0	5	0.08	8	0.13	10	0.26	5	0.29
ML2012 OTU 165	New.ReferenceOTU22	19	0.12	19	0.31	31	0.5	22	0.58	4	0.23
ML2012 OTU 166	New.ReferenceOTU23	0	0	6	0.1	12	0.19	16	0.42	33	1.92
ML2012 OTU 167	New.ReferenceOTU24	1	0.01	10	0.16	36	0.57	24	0.63	0	0
ML2012 OTU 168	New.ReferenceOTU25	0	0	7	0.11	15	0.24	12	0.31	3	0.17
ML2012 OTU 169	New.ReferenceOTU26	0	0	0	0	0	0	0	0	29	1.69
ML2012 OTU 170	New.ReferenceOTU27	0	0	0	0	0	0	0	0	9	0.52
ML2012 OTU 171	New.ReferenceOTU28	0	0	8	0.13	14	0.22	10	0.26	0	0
ML2012 OTU 172	New.ReferenceOTU29	0	0	0	0	7	0.11	6	0.16	10	0.58
ML2012 OTU 173	New.ReferenceOTU3	4	0.03	48	0.78	71	1.13	53	1.39	21	1.22
ML2012 OTU 174	New.ReferenceOTU30	0	0	0	0	4	0.06	7	0.18	1	0.06
ML2012 OTU 175	New.ReferenceOTU31	1	0.01	7	0.11	6	0.1	10	0.26	0	0
ML2012 OTU 176	New.ReferenceOTU32	0	0	0	0	0	0	0	0	38	2.21
ML2012 OTU 177	New.ReferenceOTU33	14	0.09	6	0.1	1	0.02	2	0.05	2	0.12
ML2012 OTU 178	New.ReferenceOTU34	43	0.28	20	0.32	11	0.18	0	0	0	0
ML2012 OTU 179	New.ReferenceOTU35	0	0	6	0.1	22	0.35	6	0.16	2	0.12
ML2012 OTU 180	New.ReferenceOTU36	0	0	3	0.05	13	0.21	16	0.42	0	0
ML2012 OTU 181	New.ReferenceOTU38	2	0.01	6	0.1	8	0.13	11	0.29	0	0
ML2012 OTU 182	New.ReferenceOTU39	0	0	9	0.15	3	0.05	4	0.1	0	0
ML2012 OTU 183	New.ReferenceOTU4	100	0.64	41	0.66	37	0.59	17	0.45	6	0.35
ML2012 OTU 184	New.ReferenceOTU40	0	0	8	0.13	21	0.34	7	0.18	1	0.06
ML2012 OTU 185	New.ReferenceOTU41	0	0	2	0.03	3	0.05	1	0.03	1	0.06
ML2012 OTU 186	New.ReferenceOTU42	1	0.01	4	0.06	0	0	0	0	0	0
ML2012 OTU 187	New.ReferenceOTU43	1	0.01	12	0.19	19	0.3	6	0.16	4	0.23
ML2012 OTU 188	New.ReferenceOTU44	0	0	4	0.06	1	0.02	11	0.29	1	0.06
ML2012 OTU 189	New.ReferenceOTU45	25	0.16	6	0.1	5	0.08	1	0.03	0	0
ML2012 OTU 190	New.ReferenceOTU46	0	0	3	0.05	3	0.05	4	0.1	0	0
ML2012 OTU 191	New.ReferenceOTU47	0	0	3	0.05	9	0.14	15	0.39	2	0.12
ML2012 OTU 192	New.ReferenceOTU48	0	0	3	0.05	10	0.16	11	0.29	0	0
ML2012 OTU 193	New.ReferenceOTU49	0	0	1	0.02	6	0.1	5	0.13	3	0.17
ML2012 OTU 194	New.ReferenceOTU5	0	0	0	0	0	0	0	0	86	5.01
ML2012 OTU 195	New.ReferenceOTU50	1	0.01	5	0.08	10	0.16	4	0.1	1	0.06
ML2012 OTU 196	New.ReferenceOTU51	0	0	2	0.03	8	0.13	4	0.1	1	0.06
ML2012 OTU 197	New.ReferenceOTU52	13	0.08	2	0.03	0	0	2	0.05	0	0
ML2012 OTU 198	New.ReferenceOTU53	2	0.01	4	0.06	8	0.13	10	0.26	0	0
ML2012 OTU 199	New.ReferenceOTU54	6	0.04	9	0.15	3	0.05	0	0	0	0
ML2012 OTU 200	New.ReferenceOTU55	0	0	5	0.08	4	0.06	7	0.18	1	0.06
ML2012 OTU 201	New.ReferenceOTU56	0	0	1	0.02	3	0.05	6	0.16	0	0
ML2012 OTU 202	New.ReferenceOTU57	0	0	6	0.1	16	0.26	8	0.21	0	0
ML2012 OTU 203	New.ReferenceOTU58	0	0	4	0.06	13	0.21	4	0.1	0	0
ML2012 OTU 204	New.ReferenceOTU59	1	0.01	2	0.03	10	0.16	16	0.42	5	0.29
ML2012 OTU 205	New.ReferenceOTU6	50	0.32	21	0.34	8	0.13	8	0.21	3	0.17
ML2012 OTU 206	New.ReferenceOTU60	0	0	3	0.05	21	0.34	4	0.1	3	0.17
ML2012 OTU 207	New.ReferenceOTU61	0	0	0	0	2	0.03	2	0.05	0	0
ML2012 OTU 208	New.ReferenceOTU63	0	0	6	0.1	5	0.08	11	0.29	8	0.47
ML2012 OTU 209	New.ReferenceOTU64	0	0	1	0.02	4	0.06	3	0.08	1	0.06
ML2012 OTU 210	New.ReferenceOTU66	0	0	0	0	3	0.05	1	0.03	0	0
ML2012 OTU 211	New.ReferenceOTU67	0	0	1	0.02	1	0.02	2	0.05	0	0
ML2012 OTU 212	New.ReferenceOTU68	0	0	3	0.05	4	0.06	2	0.05	1	0.06
ML2012 OTU 213	New.ReferenceOTU69	1	0.01	0	0	0	0	1	0.03	1	0.06
ML2012 OTU 214	New.ReferenceOTU7	0	0	15	0.24	38	0.61	34	0.89	24	1.4
ML2012 OTU 215	New.ReferenceOTU70	0	0	0	0	3	0.05	5	0.13	1	0.06
ML2012 OTU 216	New.ReferenceOTU71	0	0	0	0	1	0.02	1	0.03	1	0.06
ML2012 OTU 217	New.ReferenceOTU72	0	0	0	0	4	0.06	1	0.03	0	0
ML2012 OTU 218	New.ReferenceOTU73	0	0	1	0.02	3	0.05	0	0	2	0.12
ML2012 OTU 219	New.ReferenceOTU74	1	0.01	4	0.06	5	0.08	6	0.16	0	0
ML2012 OTU 220	New.ReferenceOTU75	0	0	1	0.02	3	0.05	4	0.1	0	0
ML2012 OTU 221	New.ReferenceOTU76	0	0	1	0.02	2	0.03	2	0.05	1	0.06
ML2012 OTU 222	New.ReferenceOTU77	6	0.04	9	0.15	7	0.11	5	0.13	0	0
ML2012 OTU 223	New.ReferenceOTU78	1	0.01	1	0.02	7	0.11	0	0	0	0
ML2012 OTU 224	New.ReferenceOTU79	1	0.01	5	0.08	3	0.05	1	0.03	0	0
ML2012 OTU 225	New.ReferenceOTU8	55	0.35	14	0.23	13	0.21	8	0.21	2	0.12
ML2012 OTU 226	New.ReferenceOTU80	0	0	1	0.02	1	0.02	0	0	0	0
ML2012 OTU 227	New.ReferenceOTU81	0	0	1	0.02	3	0.05	2	0.05	0	0
ML2012 OTU 228	New.ReferenceOTU82	0	0	0	0	5	0.08	1	0.03	0	0
ML2012 OTU 229	New.ReferenceOTU83	0	0	3	0.05	2	0.03	2	0.05	1	0.06
ML2012 OTU 230	New.ReferenceOTU84	0	0	1	0.02	0	0	2	0.05	0	0
ML2012 OTU 231	New.ReferenceOTU86	1	0.01	2	0.03	5	0.08	0	0	0	0
ML2012 OTU 232	New.ReferenceOTU87	0	0	1	0.02	3	0.05	5	0.13	1	0.06
ML2012 OTU 233	New.ReferenceOTU88	2	0.01	1	0.02	1	0.02	0	0	1	0.06
ML2012 OTU 234	New.ReferenceOTU89	0	0	0	0	3	0.05	1	0.03	1	0.06
ML2012 OTU 235	New.ReferenceOTU9	0	0	5	0.08	27	0.43	26	0.68	7	0.41
ML2012 OTU 236	New.ReferenceOTU90	0	0	0	0	1	0.02	0	0	1	0.06
ML2012 OTU 237	New.ReferenceOTU92	0	0	0	0	0	0	2	0.05	0	0
ML2012 OTU 238	New.ReferenceOTU93	4	0.03	4	0.06	1	0.02	0	0	0	0
ML2012 OTU 239	New.ReferenceOTU94	0	0	2	0.03	2	0.03	12	0.31	2	0.12
ML2012 OTU 240	New.ReferenceOTU96	8	0.05	1	0.02	0	0	0	0	0	0
ML2012 OTU 241	New.ReferenceOTU98	1	0.01	1	0.02	4	0.06	0	0	2	0.12
ML2012 OTU 242	X74705	0	0	0	0	0	0	0	0	3	0.17
ML2012 OTU 243	Y14594	0	0	11	0.18	12	0.19	20	0.52	0	0
